# Supplementary material for: Predicting Ewing Sarcoma Treatment Outcome Using Infrared Spectroscopy and Machine Learning
Source: Molecules. 2019 Mar 19;24(6):1075. doi: 10.3390/molecules24061075 (PMC6470837; doi:10.3390/molecules24061075)
Supplement: Supplementary file 1 [file molecules-24-01075-s001.zip]

Archive with 4 entries (4 files):
- Figure S1.tif
- Figure S2.tif
- research data.xlsx
- tableS3.xlsx
