# Supplementary material for: Predicting Ewing Sarcoma Treatment Outcome Using Infrared Spectroscopy and Machine Learning
Source: Molecules. 2019 Mar 19;24(6):1075. doi: 10.3390/molecules24061075 (PMC6470837; doi:10.3390/molecules24061075)
Supplement: Supplementary file 1 [file molecules-24-01075-s001.zip › tableS3.xlsx]

## Sheet: Sheet1
	All Data					Truncated Data <1800cm-1					Change	Truncated - all data
	Death					Death
	preCTX	postCTX	preCTX-postCTX	preCTX+postCTX		preCTX	postCTX	preCTX-postCTX	preCTX+postCTX		preCTX	postCTX	preCTX-postCTX	preCTX+postCTX
KNN	0.692	0.692	0.808	0.692		0.731	0.654	0.846	0.731		0.039	-0.038	0.038	0.039
Linear SVM	0.615	0.885	0.538	0.846		0.808	0.808	0.462	0.962		0.193	-0.077	-0.076	0.116
Random Forest	0.769	0.923	0.577	0.808		0.769	0.731	0.808	0.885		0	-0.192	0.231	0.077
LDA	0.808	0.538	0.692	0.923		0.808	0.808	0.692	0.846		0	0.27	0	-0.077
GaussianBoosted	0.769	0.769	0.654	0.692		0.885	0.538	0.731	0.769		0.116	-0.231	0.077	0.077
	Relapse					Relapse
KNN	0.615	0.5	0.769	0.615		0.692	0.5	0.615	0.615		0.077	0	-0.154	0
Linear SVM	0.923	0.808	0.577	0.769		0.885	0.615	0.692	0.808		-0.038	-0.193	0.115	0.039
Random Forest	0.692	0.769	0.462	0.808		0.692	0.654	0.577	0.654		0	-0.115	0.115	-0.154
LDA	0.692	0.654	0.577	0.692		0.692	0.654	0.731	0.577		0	0	0.154	-0.115
GaussianBoosted	0.615	0.769	0.5	0.654		0.731	0.692	0.577	0.462		0.116	-0.077	0.077	-0.192
	Necrosis >90%					Necrosis >90%
KNN	0.769	0.769	0.769	0.731		0.808	0.692	0.731	0.731		0.039	-0.077	-0.038	0
Linear SVM	0.769	0.538	0.846	0.692		0.808	0.692	0.654	0.769		0.039	0.154	-0.192	0.077
Random Forest	0.654	0.769	0.692	0.654		0.808	0.692	0.769	0.769		0.154	-0.077	0.077	0.115
LDA	0.654	0.808	0.615	0.769		0.769	0.731	0.577	0.769		0.115	-0.077	-0.038	0
GaussianBoosted	0.577	0.769	0.538	0.538		0.577	0.5	0.615	0.731		0	-0.269	0.077	0.193
